# Supplementary material for: Infants' representation of social hierarchies in absence of physical dominance
Source: PLoS One. 2021 Feb 10;16(2):e0245450. doi: 10.1371/journal.pone.0245450 (PMC7875356; doi:10.1371/journal.pone.0245450)
Supplement: S1 Data — (XLSX) [file pone.0245450.s002.xlsx]

## Sheet: Table A.
Subject	Sex	Group_Age	Congruency	Part	TLT
1	2	1	1	1	0.989
2	2	1	1	1	0.964
3	2	1	1	1	0.785
4	2	1	1	1	0.946
5	1	1	1	1	0.928
6	1	1	1	1	0.985
7	1	1	1	1	0.993
8	1	1	1	1	0.935
9	1	1	1	1	0.974
10	1	1	1	1	1
11	1	1	1	1	0.905
12	2	1	1	1	0.999
13	2	1	1	1	0.987
14	2	1	1	1	0.674
15	1	1	1	1	0.977
16	1	1	1	1	0.701
17	2	1	2	1	0.976
18	1	1	2	1	0.724
19	2	1	2	1	0.455
20	2	1	2	1	0.978
21	2	1	2	1	0.958
22	1	1	2	1	1
23	1	1	2	1	0.996
24	1	1	2	1	0.999
25	2	1	2	1	0.979
26	1	1	2	1	0.866
27	2	1	2	1	1
28	2	1	2	1	0.999
29	1	1	2	1	0.972
30	2	1	2	1	0.972
31	1	1	2	1	0.885
32	1	1	2	1	0.939
33	1	2	1	1	0.592
34	2	2	1	1	0.805
35	2	2	1	1	1
36	2	2	1	1	0.994
37	2	2	1	1	0.893
38	2	2	1	1	0.996
39	1	2	1	1	0.804
40	2	2	1	1	0.935
41	1	2	1	1	0.981
42	1	2	1	1	0.987
43	2	2	1	1	0.989
44	2	2	1	1	0.807
45	1	2	1	1	0.889
46	1	2	1	1	0.865
47	1	2	1	1	0.984
48	1	2	1	1	0.998
49	1	2	2	1	1
50	2	2	2	1	0.994
51	1	2	2	1	1
52	2	2	2	1	0.321
53	1	2	2	1	1
54	1	2	2	1	0.868
55	2	2	2	1	1
56	2	2	2	1	0.846
57	1	2	2	1	0.998
58	1	2	2	1	0.807
59	1	2	2	1	0.983
60	1	2	2	1	0.994
61	2	2	2	1	0.974
62	1	2	2	1	1
63	2	2	2	1	0.989
64	1	2	2	1	0.987
1	2	1	1	2	1
2	2	1	1	2	0.988
3	2	1	1	2	0.708
4	2	1	1	2	0.781
5	1	1	1	2	0.63
6	1	1	1	2	0.768
7	1	1	1	2	0.99
8	1	1	1	2	0.989
9	1	1	1	2	1
10	1	1	1	2	0.95
11	1	1	1	2	0.969
12	2	1	1	2	1
13	2	1	1	2	0.94
14	2	1	1	2	0.685
15	1	1	1	2	0.999
16	1	1	1	2	0.519
17	2	1	2	2	1
18	1	1	2	2	0.359
19	2	1	2	2	0.488
20	2	1	2	2	0.798
21	2	1	2	2	0.724
22	1	1	2	2	1
23	1	1	2	2	0.995
24	1	1	2	2	1
25	2	1	2	2	0.959
26	1	1	2	2	0.798
27	2	1	2	2	0.963
28	2	1	2	2	0.944
29	1	1	2	2	1
30	2	1	2	2	1
31	1	1	2	2	0.867
32	1	1	2	2	0.961
33	1	2	1	2	0.19
34	2	2	1	2	0.697
35	2	2	1	2	0.973
36	2	2	1	2	0.999
37	2	2	1	2	0.877
38	2	2	1	2	0.999
39	1	2	1	2	0.492
40	2	2	1	2	0.996
41	1	2	1	2	0.979
42	1	2	1	2	0.88
43	2	2	1	2	0.975
44	2	2	1	2	0.918
45	1	2	1	2	0.652
46	1	2	1	2	0.822
47	1	2	1	2	0.983
48	1	2	1	2	0.994
49	1	2	2	2	0.981
50	2	2	2	2	0.984
51	1	2	2	2	0.999
52	2	2	2	2	0.895
53	1	2	2	2	1
54	1	2	2	2	0.999
55	2	2	2	2	1
56	2	2	2	2	0.909
57	1	2	2	2	1
58	1	2	2	2	0.977
59	1	2	2	2	1
60	1	2	2	2	0.976
61	2	2	2	2	0.997
62	1	2	2	2	1
63	2	2	2	2	1
64	1	2	2	2	1

## Sheet: Data Dictionary Table A.
Variable Name	Description
Subject	Subject Code
Sex	1= Male; 2= Female
Group_Age	1= 15 month-old infants; 2= 18 month-old infants
Congruency	1= Congruent Output; 2= Incongruent Output
Part	1= Common part; 2= Critical part
TLT	Total Looking Time to Screen in seconds

## Sheet: Table B.
Subject	Sex	Group_Age	Congruency	Repetition	Rank_Side	TLT
1	1	1	1	1	1	0.244073
2	1	1	1	1	1	0.600834
3	1	1	1	1	1
4	1	1	1	1	1	1
5	2	1	1	1	1	0.468265
6	2	1	1	1	1	0.397818
7	2	1	1	1	1	0.29661
8	2	1	1	1	1	0.504847
9	2	1	1	1	1	0.631924
10	2	1	1	1	1	0.40571
11	2	1	1	1	1	0.436022
12	1	1	1	1	1	0.463889
13	1	1	1	1	1	0.559914
14	2	1	1	1	1	0.61
15	1	1	1	1	1	0.501062
16	1	1	1	1	1	0.440808
17	1	1	2	1	1	0.436059
18	2	1	2	1	1	0.111307
19	1	1	2	1	1	0.25
20	1	1	2	1	1	0.236284
21	1	1	2	1	1	0.652869
22	2	1	2	1	1	0.358123
23	2	1	2	1	1	0.527083
24	2	1	2	1	1	0.288889
25	1	1	2	1	1	0.459909
26	2	1	2	1	1	0.565278
27	1	1	2	1	1	0.539583
28	1	1	2	1	1	0.439531
29	2	1	2	1	1	0.518056
30	1	1	2	1	1	0.644444
31	2	1	2	1	1
32	1	1	2	1	1	0.451389
33	2	2	1	1	1	0.308682
34	1	2	1	1	1	0.315126
35	1	2	1	1	1	0.584718
36	1	2	1	1	1	0.592257
37	1	2	1	1	1	0.28
38	1	2	1	1	1	0.395139
39	2	2	1	1	1	0.397719
40	1	2	1	1	1	0.470175
41	2	2	1	1	1	0.584028
42	2	2	1	1	1	0.448819
43	1	2	1	1	1	0.551389
44	1	2	1	1	1	0.683333
45	2	2	1	1	1	0.657083
46	2	2	1	1	1	0.604167
47	2	2	1	1	1	0.531293
48	1	2	1	1	1	0.626565
49	2	2	2	1	1	0.637755
50	1	2	2	1	1	0.455556
51	2	2	2	1	1	0.736544
52	1	2	2	1	1	0.657848
53	2	2	2	1	1	0.51875
54	2	2	2	1	1	0.415278
55	1	2	2	1	1	0.559722
56	1	2	2	1	1	0.598577
57	2	2	2	1	1	0.78125
58	2	2	2	1	1	0.434286
59	2	2	2	1	1	0.490278
60	2	2	2	1	1	0.373611
61	1	2	2	1	1	0.475524
62	1	2	2	1	1
63	2	2	2	1	1	0.334028
64	1	2	2	1	1	0.773186
1	1	1	1	1	2	0.755927
2	1	1	1	1	2	0.399166
3	1	1	1	1	2
4	1	1	1	1	2	0
5	2	1	1	1	2	0.531735
6	2	1	1	1	2	0.602182
7	2	1	1	1	2	0.70339
8	2	1	1	1	2	0.495153
9	2	1	1	1	2	0.368076
10	2	1	1	1	2	0.59429
11	2	1	1	1	2	0.563978
12	1	1	1	1	2	0.536111
13	1	1	1	1	2	0.440086
14	2	1	1	1	2	0.39
15	1	1	1	1	2	0.498938
16	1	1	1	1	2	0.559192
17	1	1	2	1	2	0.563941
18	2	1	2	1	2	0.888693
19	1	1	2	1	2	1
20	1	1	2	1	2	0.763716
21	1	1	2	1	2	0.347131
22	2	1	2	1	2	0.641877
23	2	1	2	1	2	0.472917
24	2	1	2	1	2	0.711111
25	1	1	2	1	2	0.540091
26	2	1	2	1	2	0.434722
27	1	1	2	1	2	0.460417
28	1	1	2	1	2	0.560469
29	2	1	2	1	2	0.481944
30	1	1	2	1	2	0.355556
31	2	1	2	1	2
32	1	1	2	1	2	0.548611
33	2	2	1	1	2	0.691318
34	1	2	1	1	2	0.684874
35	1	2	1	1	2	0.415282
36	1	2	1	1	2	0.407743
37	1	2	1	1	2	0.72
38	1	2	1	1	2	0.604861
39	2	2	1	1	2	0.602281
40	1	2	1	1	2	0.529825
41	2	2	1	1	2	0.415972
42	2	2	1	1	2	0.551181
43	1	2	1	1	2	0.448611
44	1	2	1	1	2	0.316667
45	2	2	1	1	2	0.342917
46	2	2	1	1	2	0.395833
47	2	2	1	1	2	0.468707
48	1	2	1	1	2	0.373435
49	2	2	2	1	2	0.362245
50	1	2	2	1	2	0.544444
51	2	2	2	1	2	0.263456
52	1	2	2	1	2	0.342152
53	2	2	2	1	2	0.48125
54	2	2	2	1	2	0.584722
55	1	2	2	1	2	0.440278
56	1	2	2	1	2	0.401423
57	2	2	2	1	2	0.21875
58	2	2	2	1	2	0.565714
59	2	2	2	1	2	0.509722
60	2	2	2	1	2	0.626389
61	1	2	2	1	2	0.524476
62	1	2	2	1	2
63	2	2	2	1	2	0.665972
64	1	2	2	1	2	0.226814
1	1	1	1	2	1	0.426389
2	1	1	1	2	1	0.581295
3	1	1	1	2	1	0.592076
4	1	1	1	2	1	0.54247
5	2	1	1	2	1	0
6	2	1	1	2	1	0.692193
7	2	1	1	2	1	0.251109
8	2	1	1	2	1	0.821429
9	2	1	1	2	1	0.461111
10	2	1	1	2	1	0.607639
11	2	1	1	2	1	0.554745
12	1	1	1	2	1	0.517361
13	1	1	1	2	1	0.686636
14	2	1	1	2	1	0.893939
15	1	1	1	2	1	0.653246
16	1	1	1	2	1	0.632
17	1	1	2	2	1	0.42645
18	2	1	2	2	1	0.203103
19	1	1	2	2	1	0.479412
20	1	1	2	2	1	0.359331
21	1	1	2	2	1	0.621114
22	2	1	2	2	1	0.684284
23	2	1	2	2	1	0.672831
24	2	1	2	2	1	0.202346
25	1	1	2	2	1	0.630225
26	2	1	2	2	1	0.538194
27	1	1	2	2	1	0.575472
28	1	1	2	2	1	0.283019
29	2	1	2	2	1	0.623367
30	1	1	2	2	1	0.437857
31	2	1	2	2	1	0.809028
32	1	1	2	2	1	0.364352
33	2	2	1	2	1	0.646887
34	1	2	1	2	1	0.347934
35	1	2	1	2	1	0.578149
36	1	2	1	2	1
37	1	2	1	2	1	0.63324
38	1	2	1	2	1	0.475
39	2	2	1	2	1	0.532617
40	1	2	1	2	1	0.688157
41	2	2	1	2	1	0.249282
42	2	2	1	2	1	0.489525
43	1	2	1	2	1	0.507725
44	1	2	1	2	1	0.820273
45	2	2	1	2	1	0.54681
46	2	2	1	2	1	0.297429
47	2	2	1	2	1	0.403614
48	1	2	1	2	1	0.490972
49	2	2	2	2	1	0.579167
50	1	2	2	2	1	0.586098
51	2	2	2	2	1	0.318056
52	1	2	2	2	1	0.739057
53	2	2	2	2	1	0.536806
54	2	2	2	2	1
55	1	2	2	2	1	0.515284
56	1	2	2	2	1	0.787666
57	2	2	2	2	1	0.464583
58	2	2	2	2	1	0.570833
59	2	2	2	2	1	0.349306
60	2	2	2	2	1	0.336634
61	1	2	2	2	1	0.528472
62	1	2	2	2	1	0.491935
63	2	2	2	2	1	0.413576
64	1	2	2	2	1	0.30098
1	1	1	1	2	2	0.573611
2	1	1	1	2	2	0.418705
3	1	1	1	2	2	0.407924
4	1	1	1	2	2	0.45753
5	2	1	1	2	2	1
6	2	1	1	2	2	0.307807
7	2	1	1	2	2	0.748891
8	2	1	1	2	2	0.178571
9	2	1	1	2	2	0.538889
10	2	1	1	2	2	0.392361
11	2	1	1	2	2	0.445255
12	1	1	1	2	2	0.482639
13	1	1	1	2	2	0.313364
14	2	1	1	2	2	0.106061
15	1	1	1	2	2	0.345933
16	1	1	1	2	2	0.368
17	1	1	2	2	2	0.57355
18	2	1	2	2	2	0.796897
19	1	1	2	2	2	0.608824
20	1	1	2	2	2	0.640669
21	1	1	2	2	2	0.378886
22	2	1	2	2	2	0.315716
23	2	1	2	2	2	0.327169
24	2	1	2	2	2	0.797654
25	1	1	2	2	2	0.369775
26	2	1	2	2	2	0.461806
27	1	1	2	2	2	0.424528
28	1	1	2	2	2	0.716981
29	2	1	2	2	2	0.376633
30	1	1	2	2	2	0.562143
31	2	1	2	2	2	0.190972
32	1	1	2	2	2	0.635648
33	2	2	1	2	2	0.353113
34	1	2	1	2	2	0.652066
35	1	2	1	2	2	0.421851
36	1	2	1	2	2
37	1	2	1	2	2	0.36676
38	1	2	1	2	2	0.525
39	2	2	1	2	2	0.467383
40	1	2	1	2	2	0.311843
41	2	2	1	2	2	0.750718
42	2	2	1	2	2	0.510475
43	1	2	1	2	2	0.492275
44	1	2	1	2	2	0.179008
45	2	2	1	2	2	0.525269
46	2	2	1	2	2	0.702571
47	2	2	1	2	2	0.596386
48	1	2	1	2	2	0.509028
49	2	2	2	2	2	0.420833
50	1	2	2	2	2	0.413902
51	2	2	2	2	2	0.681944
52	1	2	2	2	2	0.260943
53	2	2	2	2	2	0.463194
54	2	2	2	2	2
55	1	2	2	2	2	0.484716
56	1	2	2	2	2	0.211633
57	2	2	2	2	2	0.535417
58	2	2	2	2	2	0.429167
59	2	2	2	2	2	0.650694
60	2	2	2	2	2	0.663366
61	1	2	2	2	2	0.471528
62	1	2	2	2	2	0.508065
63	2	2	2	2	2	0.586424
64	1	2	2	2	2	0.69902
1	1	1	1	3	1	0.429167
2	1	1	1	3	1	0.672222
3	1	1	1	3	1	0.473002
4	1	1	1	3	1	0.475
5	2	1	1	3	1	0.562572
6	2	1	1	3	1	0.818471
7	2	1	1	3	1	0.401187
8	2	1	1	3	1	0.533099
9	2	1	1	3	1	0.659722
10	2	1	1	3	1	0.822222
11	2	1	1	3	1	0.556108
12	1	1	1	3	1	0.272921
13	1	1	1	3	1	0.563783
14	2	1	1	3	1	0.697966
15	1	1	1	3	1	0.643866
16	1	1	1	3	1	0.535684
17	1	1	2	3	1	0.514641
18	2	1	2	3	1	0.325461
19	1	1	2	3	1	0.480903
20	1	1	2	3	1	0.258203
21	1	1	2	3	1	0.701175
22	2	1	2	3	1	0.606887
23	2	1	2	3	1	0.474711
24	2	1	2	3	1	0.398426
25	1	1	2	3	1	0.566987
26	2	1	2	3	1	0.229927
27	1	1	2	3	1	0.542516
28	1	1	2	3	1	0
29	2	1	2	3	1	0.565278
30	1	1	2	3	1	0.71086
31	2	1	2	3	1	0.503709
32	1	1	2	3	1	0.365972
33	2	2	1	3	1	0.512072
34	1	2	1	3	1	0.459436
35	1	2	1	3	1	0.324793
36	1	2	1	3	1	0.394523
37	1	2	1	3	1	0.41041
38	1	2	1	3	1	0.29039
39	2	2	1	3	1	0.406228
40	1	2	1	3	1	0.562895
41	2	2	1	3	1	0.502786
42	2	2	1	3	1	0.484047
43	1	2	1	3	1	0.545833
44	1	2	1	3	1	0.698246
45	2	2	1	3	1	1
46	2	2	1	3	1	0.544056
47	2	2	1	3	1	0.698561
48	1	2	1	3	1	0.368104
49	2	2	2	3	1	0.445936
50	1	2	2	3	1	0.744251
51	2	2	2	3	1	0.359777
52	1	2	2	3	1	0.708151
53	2	2	2	3	1	0.413043
54	2	2	2	3	1	0.40107
55	1	2	2	3	1	0.397153
56	1	2	2	3	1	0.575431
57	2	2	2	3	1	0.590972
58	2	2	2	3	1	0.327083
59	2	2	2	3	1	0.647346
60	2	2	2	3	1	0.486776
61	1	2	2	3	1	0.463213
62	1	2	2	3	1	0.70566
63	2	2	2	3	1	0.392351
64	1	2	2	3	1	0.474306
1	1	1	1	3	2	0.570833
2	1	1	1	3	2	0.327778
3	1	1	1	3	2	0.526998
4	1	1	1	3	2	0.525
5	2	1	1	3	2	0.437428
6	2	1	1	3	2	0.181529
7	2	1	1	3	2	0.598813
8	2	1	1	3	2	0.466901
9	2	1	1	3	2	0.340278
10	2	1	1	3	2	0.177778
11	2	1	1	3	2	0.443892
12	1	1	1	3	2	0.727079
13	1	1	1	3	2	0.436217
14	2	1	1	3	2	0.306729
15	1	1	1	3	2	0.356134
16	1	1	1	3	2	0.464316
17	1	1	2	3	2	0.485359
18	2	1	2	3	2	0.674539
19	1	1	2	3	2	0.404514
20	1	1	2	3	2	0.741797
21	1	1	2	3	2	0.298825
22	2	1	2	3	2	0.393113
23	2	1	2	3	2	0.525289
24	2	1	2	3	2	0.601574
25	1	1	2	3	2	0.433013
26	2	1	2	3	2	0.770073
27	1	1	2	3	2	0.457484
28	1	1	2	3	2	1
29	2	1	2	3	2	0.434722
30	1	1	2	3	2	0.28914
31	2	1	2	3	2	0.496291
32	1	1	2	3	2	0.634028
33	2	2	1	3	2	0.487928
34	1	2	1	3	2	0.540564
35	1	2	1	3	2	0.675207
36	1	2	1	3	2	0.605477
37	1	2	1	3	2	0.58959
38	1	2	1	3	2	0.70961
39	2	2	1	3	2	0.593772
40	1	2	1	3	2	0.437105
41	2	2	1	3	2	0.497214
42	2	2	1	3	2	0.636576
43	1	2	1	3	2	0.454167
44	1	2	1	3	2	0.301754
45	2	2	1	3	2	0
46	2	2	1	3	2	0.455944
47	2	2	1	3	2	0.301439
48	1	2	1	3	2	0.631896
49	2	2	2	3	2	0.554064
50	1	2	2	3	2	0.255749
51	2	2	2	3	2	0.640223
52	1	2	2	3	2	0.291849
53	2	2	2	3	2	0.586957
54	2	2	2	3	2	0.59893
55	1	2	2	3	2	0.602847
56	1	2	2	3	2	0.424569
57	2	2	2	3	2	0.409028
58	2	2	2	3	2	0.672917
59	2	2	2	3	2	0.352654
60	2	2	2	3	2	0.513224
61	1	2	2	3	2	0.536787
62	1	2	2	3	2	0.29434
63	2	2	2	3	2	0.607649
64	1	2	2	3	2	0.525694

## Sheet: Data Dictionary Table B.
Variable Name	Description
Subject	Subject Code
Sex	1= Male; 2= Female
Group_Age	1= 15 month-old infants; 2= 18 month-old infants
Congruency	1= Congruent Output; 2= Incongruent Output
Repetition	1= At the beginning of the experiment; 2 = After the familiarization phase; 3= At the end of the experiment
Rank_Side	1= Low-rank agent side; 2 =High-rank agent side
TLT	Total Looking Time to Screen in seconds

## Sheet: Data Dictionary Raw Data
Variable Name	Description
Subject	Subject Code
Sex	1= Male; 2= Female
Group_Age	1= 15 month-old infants; 2= 18 month-old infants
Condition	Condition identifies the order of the stimuli presented to the participant. There were eight conditions. In conditions 1, 3, 5, 7, the outputs in the test followed the order congruent "output- incongruent output"; while in conditions 2, 4, 6, 8, the outputs in the test followed the order "incongruent output- congruent output". In conditions 1, 2, 5, 6, the high-ranked agent appeared on the left s…
Video	Video identifies the stimulus presented on the screen (see stimuli and procedure in the main text). Videos 3, 6, 9 identify the "Individual context: High-Rank agent’s action" presented in the familiarization phase. Videos 4, 7, 9 identify the "Individual context: Low-Rank agent’s action" presented in the familiarization phase. Videos 5, 8, 11 identify the “Conflict context: High-Rank agent’s wins…
Preference repetition	Preference repetition identifies the number of repetition of the preference test (see stimuli and procedure in the main text).
Validity right eye	The validity code indicates the system’s confidence in whether it has correctly identified which eye is left and right for the specific sample. The validity is 0 if the eye is found and tracking quality is good. If the eye cannot be found by the eye tracker, the validity code will be 4. The value is for the right eye
Validity left eye	The value is for the left eye
GazePoint2D.x right eye	The horizontal screen position of the gaze point for the right eye
GazePoint2D.x left eye	The horizontal screen position of the gaze point for the left eye
GazePoint2D.y right eye	Vertical screen position of the gaze point for the right eye
GazePoint2D.y left eye	Vertical screen position of the gaze point for the left eye
