# Supplementary material for: Infants' representation of social hierarchies in absence of physical dominance
Source: PLoS One. 2021 Feb 10;16(2):e0245450. doi: 10.1371/journal.pone.0245450 (PMC7875356; doi:10.1371/journal.pone.0245450)
Supplement: S1 Movies — (ZIP) [file pone.0245450.s003.zip]

Archive with 8 entries (7 files):
- Infants'_representation_of_social_hierarchies_in_absence_of_physical_dominance_Movies/
- Infants'_representation_of_social_hierarchies_in_absence_of_physical_dominance_Movies/Movie A.mp4
- Infants'_representation_of_social_hierarchies_in_absence_of_physical_dominance_Movies/Movie B.mp4
- Infants'_representation_of_social_hierarchies_in_absence_of_physical_dominance_Movies/Movie C.mp4
- Infants'_representation_of_social_hierarchies_in_absence_of_physical_dominance_Movies/Movie D.mp4
- Infants'_representation_of_social_hierarchies_in_absence_of_physical_dominance_Movies/Movie E.mp4
- Infants'_representation_of_social_hierarchies_in_absence_of_physical_dominance_Movies/Movie F.mp4
- Infants'_representation_of_social_hierarchies_in_absence_of_physical_dominance_Movies/Movie G.mp4
